# Supplementary material for: Acute leukemias in pregnant women: Results of a retrospective study at a local tertiary‐care hospital in Japan
Source: EJHaem. 2023 Apr 5;4(2):393–400. doi: 10.1002/jha2.682 (PMC10188455; doi:10.1002/jha2.682)
Supplement: Supplementary file 1 — Supp Information [file JHA2-4-393-s001.xlsx]

## Sheet: Suplemental Table
	Supplementary table
	year	number of pregnant women in Nagano prefecuture	yearly growth (%)
	2001	21497	-
	2002	20772	97
	2003	20339	98
	2004	19589	96
	2005	19383	99
	2006	19453	100
	2007	18749	96
	2008	18813	100
	2009	18206	97
	2010	18190	100
	2011	17543	96
	2012	17887	102
	2013	16609	93
	2014	16442	99
	2015	15840	96
	2016	15229	96
	2017	14748	97
	2018	14360	97
	2019	13885	97
	2020	13198	95
	2021	13198*	-
	2022	13198*	-
	total	377000	-
	*The number of pregnant women in 2021 and 2022 were presumed to be same as that in 2020 to estimate an incidence of pregnancy-aaosicated acute leukemia between 2001 and 2022.
